# Supplementary material for: Playing Charades in the fMRI: Are Mirror and/or Mentalizing Areas Involved in Gestural Communication?
Source: PLoS One. 2009 Aug 27;4(8):e6801. doi: 10.1371/journal.pone.0006801 (PMC2728843; doi:10.1371/journal.pone.0006801)
Supplement: Table S1 — Activation table for Guessing - Baseline. Table specifying for each supra-threshold cluster of activation during the contrast Guessing-Baseline, the t-value, location, anatomical description and, when available, probabilistically determined Brodmann area according to the anatomy toolbox (Eickhoff et al., 2005). (0.02 MB XLS) [file pone.0006801.s003.xls]

## Sheet: Guess (20 subj)
	Main effects of guessing					P (unc) < 0.001; T > 3.58; N = 20; K > 10
	Clustersize	T	Talairach			MNI			Hem.	Area	BA
	(K)		X	Y	Z	X	Y	Z
	65367	17.3	50	-72	3	50	-68	-2	Bilateral	Middle Temporal Gyrus
		15.87	28	-54	57	28	-50	52	Bilateral	Inferior Parietal Lobule
		14.77	56	-46	21	56	-42	16	Bilateral	Superior Temporal Gyrus
		13.9	48	-32	41	48	-28	36	Bilateral	SupraMarginal Gyrus
		13.15	34	-40	57	34	-36	52	Bilateral	Postcentral Gyrus	2
		10.03	60	14	33	60	18	28	Bilateral	Inferior Frontal Gyrus	44, 45
		8.19	-40	18	-17	-40	22	-22	Bilateral	Temporal Pole
		7.69	-40	-30	69	-40	-26	64	Bilateral	Precentral Gyrus	4a, 6
	Reductions in BOLD signal during Guessing
	4719	13.26	-26	-58	13	-26	-54	8	Bilateral	Precuneus	18
	489	6.09	42	-14	17	42	-10	12	R	Insula Lobe (OP 3)
	404	7.23	-52	-68	45	-52	-64	40	Bilateral	Angular Gyrus
