# Supplementary material for: Playing Charades in the fMRI: Are Mirror and/or Mentalizing Areas Involved in Gestural Communication?
Source: PLoS One. 2009 Aug 27;4(8):e6801. doi: 10.1371/journal.pone.0006801 (PMC2728843; doi:10.1371/journal.pone.0006801)
Supplement: Table S3 — Activation table for Gesturing - Baseline. Table specifying for each supra-threshold cluster of activation during the contrast Gesturing-Baseline, the t-value, location, anatomical description and, when available, probabilistically determined Brodmann area according to the anatomy toolbox (Eickhoff et al., 2005). (0.01 MB XLS) [file pone.0006801.s005.xls]

## Sheet: Gest (20 subj)
	Main effects of gesturing					P (unc) < 0.001; T > 3.58; N = 20; K > 10
	Clustersize	T	Talairach			MNI			Hem.	Area	BA
	(K)		X	Y	Z	X	Y	Z
		14.55	-28	-58	71	-28	-54	66	Bilateral	Superior Parietal Lobule
		13.81	44	-24	59	44	-20	54	Bilateral	Postcentral Gyrus	3b
		13.46	-36	-18	67	-36	-14	62	Bilateral	Precentral Gyrus	6
		13.41	4	-4	73	4	0	68	Bilateral	SMA	6
		12.04	-46	-36	43	-46	-32	38	Bilateral	Inferior Parietal Lobule
		11.98	-52	2	15	-52	6	10	Bilateral	Inferior Frontal Gyrus	44
		10.61	-52	-66	3	-52	-62	-2	Bilateral	Middle Temporal Gyrus
		10.03	66	-38	27	66	-34	22	Bilateral	Superior Temporal Gyrus
		5.38	26	-76	45	26	-72	40	Bilateral	Superior Occipital Gyrus
	615	6.26	32	42	33	32	46	28	Bilateral	Middle Frontal Gyrus
	Reductions in BOLD signal during Gesturing
	3228	9.03	4	-64	37	4	-60	32	R	Precuneus
	675	6.58	50	10	-19	50	14	-24	R	Temporal Pole
	610	7.15	-54	-66	43	-54	-62	38	L	Angular Gyrus
	588	7.83	52	-68	47	52	-64	42	R	Angular Gyrus
	21	4.17	-42	10	-29	-42	14	-34	L	Medial Temporal Pole
