# Supplementary material for: Playing Charades in the fMRI: Are Mirror and/or Mentalizing Areas Involved in Gestural Communication?
Source: PLoS One. 2009 Aug 27;4(8):e6801. doi: 10.1371/journal.pone.0006801 (PMC2728843; doi:10.1371/journal.pone.0006801)
Supplement: Table S4 — Activation table for Guessing - Passive Observation. Table specifying for each supra-threshold cluster of activation during the contrast Guessing-Passive Observation, the t-value, location, anatomical description and, when available, probabilistically determined Brodmann area according to the anatomy toolbox (Eickhoff et al., 2005). (0.01 MB XLS) [file pone.0006801.s006.xls]

## Sheet: Guess-Obs
	Guessing - Observation					P (unc) < 0.001; T > 3.58; N = 20; K > 10
	Clustersize	T	Talairach			MNI			Hem.	Area	BA
	(K)		X	Y	Z	X	Y	Z
	3035	5.82	44	-72	3	44	-68	-2	R	Middle Temporal Gyrus
		5.3	26	-92	-3	26	-88	-8	R	Lingual Gyrus	18
	2304	6.18	-42	-72	1	-42	-68	-4	L	Inferior Occipital Gyrus (V5/MT+)
		6.14	-44	-70	3	-44	-66	-2	L	Middle Occipital Gyrus
	1213	6.5	36	-48	65	36	-44	60	R	Superior Parietal Lobule	2
	280	5.83	26	-30	1	26	-26	-4	R	Hippocampus
	201	4.69	-48	10	27	-48	14	22	L	Inferior Frontal Gyrus	44 / 45
	Observation - Guessing
	3116	7.68	-8	-66	37	-8	-62	32	Bilateral	Precuneus
		3.76	4	-34	41	4	-30	36	R	Middle Cingulate Cortex
	618	6.38	-46	-66	37	-46	-62	32	L	Angular Gyrus
	355	5.64	52	-68	45	52	-64	40	R	Angular Gyrus
		5.63	54	-66	43	54	-62	38	R	Inferior Parietal Lobule
	265	4.22	10	-30	73	10	-26	68	Bilateral	Paracentral Lobule	6
