# Supplementary material for: Playing Charades in the fMRI: Are Mirror and/or Mentalizing Areas Involved in Gestural Communication?
Source: PLoS One. 2009 Aug 27;4(8):e6801. doi: 10.1371/journal.pone.0006801 (PMC2728843; doi:10.1371/journal.pone.0006801)
Supplement: Table S5 — Activation table for Guessing equals Passive Observation. Table specifying for each supra-threshold cluster of activation during the contrast Guessing equals Passive Observation, the t-value, location, anatomical description and, when available, probabilistically determined Brodmann area according to the anatomy toolbox (Eickhoff et al., 2005). (0.02 MB XLS) [file pone.0006801.s007.xls]

## Sheet: Guess=Obs
	Guessing = Observation								P (unc) < 0.001; T > 3.58; N = 20; K > 10
	Clustersize	T	Talairach			MNI			Hem.	Area	BA
	(K)		X	Y	Z	X	Y	Z
	51164	17.12	36	-78	-3	36	-74	-8	R	Inferior Occipital Gyrus
		15.47	14	-88	-9	14	-84	-14	R	Lingual Gyrus	18
		14.58	-4	-90	-7	-4	-86	-12	L	Calcarine Gyrus	18
		14.02	-30	-92	21	-30	-88	16	L	Middle Occipital Gyrus
		13.79	-28	-84	-5	-28	-80	-10	L	Inferior Occipital Gyrus
		13.36	58	-46	21	58	-42	16	R	Superior Temporal Gyrus
		12.92	18	-96	15	18	-92	10	R	Cuneus
		12.75	42	-60	-9	42	-56	-14	R	Inferior Temporal Gyrus
		12.32	26	-82	-5	26	-78	-10	R	Fusiform Gyrus
		11.57	-44	-58	-11	-44	-54	-16	L	Fusiform Gyrus
		11.2	32	-38	59	32	-34	54	R	Postcentral Gyrus	3b
		11.09	32	-88	21	32	-84	16	R	Middle Occipital Gyrus
		11	-50	-4	43	-50	0	38	L	Precentral Gyrus
		10.73	54	-72	13	54	-68	8	R	Middle Temporal Gyrus (hOC5 V5/MT+)
		10.67	36	-34	49	36	-30	44	R	Postcentral Gyrus	2
		10.41	-32	-56	65	-32	-52	60	L	Superior Parietal Lobule
		10.1	32	-66	-17	32	-62	-22	R	Cerebelum VI
		9.63	26	-58	57	26	-54	52	R	Inferior Parietal Lobule
		9.62	60	4	43	60	8	38	R	Precentral Gyrus	6
		9.51	-46	-70	15	-46	-66	10	L	Middle Temporal Gyrus
		9.46	52	12	33	52	16	28	R	Inferior Frontal Gyrus (p. Opercularis)	44
		9.36	22	-8	69	22	-4	64	R	Superior Frontal Gyrus	6
		9	-52	8	21	-52	12	16	L	Inferior Frontal Gyrus (p. Opercularis)	44
		8.9	-16	-78	-17	-16	-74	-22	L	Cerebelum VI
		8.88	-26	-8	63	-26	-4	58	L	Middle Frontal Gyrus
		8.72	-52	-30	45	-52	-26	40	L	Inferior Parietal Lobule	2
		8.65	40	-4	67	40	0	62	R	Middle Frontal Gyrus
		8.63	-44	-40	-13	-44	-36	-18	L	Inferior Temporal Gyrus
		8.17	-32	26	1	-32	30	-4	L	Inferior Frontal Gyrus (p. Orbitalis)
		8.09	-4	8	63	-4	12	58	L	SMA	6
		8.09	24	-60	67	24	-56	62	R	Superior Parietal Lobule
		8.06	-56	-26	53	-56	-22	48	L	Inferior Parietal Lobule	1
		7.99	40	-44	53	40	-40	48	R	Inferior Parietal Lobule (hIP2)
		7.89	20	-28	7	20	-24	2	R	Thalamus
		7.82	-58	-46	27	-58	-42	22	L	Superior Temporal Gyrus
		7.82	4	8	67	4	12	62	R	SMA	6
		7.77	-22	-88	43	-22	-84	38	L	Superior Occipital Gyrus	45
		7.39	-52	24	27	-52	28	22	L	Inferior Frontal Gyrus (p. Triangularis)
		7.34	-42	18	-15	-42	22	-20	L	Temporal Pole
		6.93	56	22	29	56	26	24	R	Inferior Frontal Gyrus (p. Triangularis)	45
		6.8	36	-26	63	36	-22	58	R	Precentral Gyrus	4a
		6.55	-46	-30	65	-46	-26	60	L	Postcentral Gyrus	1
		6.3	46	-38	45	46	-34	40	R	SupraMarginal Gyrus
		6.08	44	-74	-21	44	-70	-26	R	Cerebelum Crus 1
		5.81	-12	-72	69	-12	-68	64	L	Precuneus
		5.77	-10	14	47	-10	18	42	L	Superior Medial Gyrus
		5.65	-14	-4	5	-14	0	0	L	Pallidum
		5.43	-18	-72	-25	-18	-68	-30	L	Cerebelum Crus 1
		5.29	54	10	-13	54	14	-18	R	Temporal Pole
		5.15	-20	14	1	-20	18	-4	L	Putamen
		5.13	-60	-22	27	-60	-18	22	L	Postcentral Gyrus (OP 1)
		4.98	26	8	-15	26	12	-20	R	Inferior Frontal Gyrus (p. Orbitalis)
		4.85	26	16	9	26	20	4	R	Putamen
		4.46	-42	48	3	-42	52	-2	L	Middle Orbital Gyrus
		4.46	-12	-24	9	-12	-20	4	L	Thalamus
		4.45	12	8	7	12	12	2	R	Caudate Nucleus
		3.73	-52	4	-27	-52	8	-32	L	Medial Temporal Pole
	28	4.36	-32	-10	-17	-32	-6	-22	L	Hippocampus (Amyg. LB)
	13	3.81	-14	-26	51	-14	-22	46	L	Middle Cingulate Cortex
